# Supplementary material for: Moderate sedation with single-dose remimazolam tosilate in elderly male patients undergoing transurethral resection of the prostate with spinal anesthesia: a prospective, single-arm, single-centre clinical trial
Source: BMC Anesthesiol. 2022 Aug 4;22:247. doi: 10.1186/s12871-022-01788-1 (PMC9351252; doi:10.1186/s12871-022-01788-1)
Supplement: Supplementary file 1 — Additional file 1. [file 12871_2022_1788_MOESM1_ESM.xls]

## Sheet: Sheet1
Group	HR1	HR2	HR3	HR4	HR5	HR6	HR7	HR8	HR9	HR10	HR11
Intervention group	72	81	85	85	84	84	85	86	85	86	83
Intervention group	85	84	84	77	79	74	75	75	75	74	73
Intervention group	50	50	51	52	52	58	57	54	55	53	46
Intervention group	63	59	60	61	65	60	62	64	62	62	62
Intervention group	68	117	82	71	75	90	82	79	78	78	77
Intervention group	109	104	100	95	96	94	96	95	95	94	93
Intervention group	57	58	54	55	56	74	70	56	58	54	52
Intervention group	76	83	81	82	81	86	89	90	85	83	81
Intervention group	69	75	74	65	64	66	66	66	65	67	65
Intervention group	78	84	85	75	76	78	77	76	77	76	76
Intervention group	78	82	82	75	72	75	74	72	73	73	72
Intervention group	73	77	71	77	76	66	65	64	63	61	62
Intervention group	89	96	95	95	95	89	88	88	87	89	88
Intervention group	53	57	55	55	55	58	57	53	54	56	53
Intervention group	61	82	83	79	78	74	75	78	76	75	75
Intervention group	84	93	72	98	97	93	95	96	94	95	95
Intervention group	62	69	64	79	75	65	65	66	66	64	67
Intervention group	55	67	69	74	72	67	65	62	67	65	62
Intervention group	76	79	80	77	78	78	78	76	77	70	69
Intervention group	65	78	81	85	79	78	78	75	76	75	76
Intervention group	64	63	67	64	62	59	61	61	65	62	56
Intervention group	74	83	68	72	72	74	71	68	68	65	67
Intervention group	107	109	111	108	104	107	102	105	106	107	109
Intervention group	65	71	66	66	68	65	67	65	65	68	68
Intervention group	69	85	80	77	75	77	75	81	80	78	78
Intervention group	93	99	92	92	109	96	87	88	85	87	86
Intervention group	87	96	94	92	84	84	81	78	75	79	79
Intervention group	72	74	74	75	75	76	75	76	76	76	76
Intervention group	88	88	86	81	81	79	76	75	77	78	77
Intervention group	89	104	100	95	90	89	88	91	91	90	95
