# Supplementary material for: Moderate sedation with single-dose remimazolam tosilate in elderly male patients undergoing transurethral resection of the prostate with spinal anesthesia: a prospective, single-arm, single-centre clinical trial
Source: BMC Anesthesiol. 2022 Aug 4;22:247. doi: 10.1186/s12871-022-01788-1 (PMC9351252; doi:10.1186/s12871-022-01788-1)
Supplement: Supplementary file 2 — Additional file 2. [file 12871_2022_1788_MOESM2_ESM.xls]

## Sheet: Sheet1
Group	MAP1	MAP2	MAP3	MAP4	MAP5	MAP6	MAP7	MAP8	MAP9	MAP10	MAP11
Intervention group	102.667	90	81.3333	75.3333	76.6667	78	78.6667	77.6667	79	84.6667	86
Intervention group	93	91.3333	90.3333	86	85	87.6667	87.6667	90.3333	89.6667	89	88.3333
Intervention group	86.6667	88.6667	85.3333	85	85	82.3333	82	82	82.3333	85.3333	87
Intervention group	85.3333	87.6667	84.6667	82.3333	82.6667	81.3333	80.6667	78.3333	79.3333	80	80
Intervention group	85.3333	82.6667	94	79.6667	75.3333	82	80.3333	80.3333	79.6667	80	81
Intervention group	84	77.6667	73	68.3333	71.3333	74	73.6667	73.6667	73.6667	74	72.3333
Intervention group	90.6667	83.6667	87	87.6667	87	76	78.6667	86.6667	85.6667	80.3333	78
Intervention group	96	93.6667	88.3333	90.6667	89	91.6667	91.3333	94	92.3333	92.6667	93
Intervention group	80.6667	80.3333	77.3333	74	73.3333	74.3333	76	77.6667	74.3333	75	74.6667
Intervention group	82.6667	78.6667	67	63.6667	65.3333	61	64	62.3333	63.6667	66	71.3333
Intervention group	86	87.3333	81.6667	80.6667	79.3333	82.3333	81.6667	82.6667	83.3333	84.6667	86.3333
Intervention group	83	81.6667	77	81.6667	77.3333	81.3333	81	86.6667	84	84	84
Intervention group	92.3333	97	76	76	75	80	81	81	81.3333	80.6667	82
Intervention group	94.6667	78	80.3333	80	84	83.6667	82.6667	78	82.6667	83	84.6667
Intervention group	72.3333	78.6667	81.3333	79.3333	77.3333	75	74.6667	77.3333	76.6667	76	73.3333
Intervention group	77	81.3333	71.3333	74	75	80	77.3333	77.3333	77.6667	78.6667	80
Intervention group	94.3333	88.6667	93.3333	92	92.6667	89	88.3333	86.6667	89.3333	88.3333	90.6667
Intervention group	83.3333	86.3333	84	83.3333	88	83	81.6667	84.6667	82	78.6667	78.3333
Intervention group	95.6667	90	92	86.6667	86.6667	88.6667	86	83.6667	86	87	88.3333
Intervention group	81.3333	88.3333	80.6667	79.3333	89.6667	82.3333	82.3333	82.6667	82	84	83.6667
Intervention group	108.667	93.3333	94.6667	85.3333	93	96.3333	96	97.6667	95.6667	95.3333	95
Intervention group	84	84.3333	73	72.6667	74.6667	78.3333	76	73	75	74.3333	76.3333
Intervention group	102.333	92.6667	91	90	90.3333	96.6667	94	92	92	97	98.6667
Intervention group	86.6667	84.3333	87	83.3333	90.6667	83.6667	83.6667	85.3333	84	85.3333	86.3333
Intervention group	100.667	95.6667	97.3333	90	100	97.6667	90.3333	89.3333	88.3333	92.3333	92.6667
Intervention group	103.333	94	88	86.6667	88.3333	91	87	88.3333	89.6667	95.3333	94.6667
Intervention group	98	92	96.6667	95.3333	95	97.6667	97.3333	97.3333	98.3333	98.3333	100
Intervention group	103.333	100	100.667	103.667	104.667	106.667	101.333	97.3333	103	98.6667	99.6667
Intervention group	103.667	94.3333	87	85.6667	87.3333	86	87.3333	90	90.3333	89.6667	91
Intervention group	83.6667	65.6667	70	64.6667	70.3333	69.3333	73.3333	75.6667	72	73.3333	69.3333
