# Supplementary material for: Moderate sedation with single-dose remimazolam tosilate in elderly male patients undergoing transurethral resection of the prostate with spinal anesthesia: a prospective, single-arm, single-centre clinical trial
Source: BMC Anesthesiol. 2022 Aug 4;22:247. doi: 10.1186/s12871-022-01788-1 (PMC9351252; doi:10.1186/s12871-022-01788-1)
Supplement: Supplementary file 3 — Additional file 3. [file 12871_2022_1788_MOESM3_ESM.xls]

## Sheet: Sheet1
①0.1，61y，60kg	NBP(mmHg)		MAP	HR（bpm）	R（bpm）	SPO2（%）	BIS	MOAA/S Value
Basic value	145	90	108.333	68	15	100	97	5
T1	120	75	90	81	20	97	85	1
T2	100	72	81.3333	85	19	98	86	1
T3	98	64	75.3333	85	19	98	80	1
T4	100	65	76.6667	84	19	97	85	1
T5	106	64	78	84	22	97	92	2
T6	104	66	78.6667	85	18	98	92	6
T7	101	66	77.6667	86	18	98	94	3
T8	107	65	79	85	18	98	95	3
T9	110	72	84.6667	86	19	98	95	4
T10	114	72	86	83	19	98	97	5
			0
②0.09,63y，63kg			0
	NBP(mmHg)		MAP	HR（bpm）	R（bpm）	SPO2（%）	BIS	MOAA/S Value
Basic value	142	85	104	86	20	97	96	5
T1	122	76	91.3333	84	22	97	78	3
T2	121	75	90.3333	84	21	97	75	2
T3	120	69	86	77	20	95	76	2
T4	119	68	85	79	21	97	75	3
T5	119	72	87.6667	74	22	97	82	5
T6	119	72	87.6667	75	22	98	82	5
T7	121	75	90.3333	75	21	98	83	5
T8	121	74	89.6667	75	21	98	83	5
T9	121	73	89	74	22	98	82	5
T10	121	72	88.3333	73	21	98	84	5
③0.08，70y，49kg			0
	NBP(mmHg)		MAP	HR（bpm）	R（bpm）	SPO2（%）	BIS	MOAA/S Value
Basic value	135	82	99.6667	58	25	98	91	5
T1	138	64	88.6667	50	25	99	84	1
T2	132	62	85.3333	51	21	96	85	2
T3	133	61	85	52	19	95	81	2
T4	131	62	85	52	20	96	79	2
T5	125	61	82.3333	58	21	97	76	3
T6	122	62	82	57	21	98	78	3
T7	120	63	82	54	24	98	75	3
T8	121	63	82.3333	55	23	98	76	4
T9	132	62	85.3333	53	22	98	77	4
T10	137	62	87	46	18	98	76	4
			0
④0.07，80y，40kg			0
	NBP(mmHg)		MAP	HR（bpm）	R（bpm）	SPO2（%）	BIS	MOAA/S Value
Basic value	147	74	98.3333	55	14	99	75	5
T1	131	66	87.6667	59	19	99	82	1
T2	130	62	84.6667	60	18	98	80	1
T3	123	62	82.3333	61	15	98	76	1
T4	126	61	82.6667	65	16	96	75	2
T5	124	60	81.3333	60	13	97	79	2
T6	120	61	80.6667	62	13	98	79	3
T7	119	58	78.3333	64	13	97	80	3
T8	118	60	79.3333	62	12	97	82	5
T9	118	61	80	62	13	98	85	5
T10	116	62	80	62	11	98	88	5
			0
⑤0.06，78y，63kg			0
	NBP(mmHg)		MAP	HR（bpm）	R（bpm）	SPO2（%）	BIS	MOAA/S Value
Basic value	125	80	95	72	12	100	97	5
T1	104	72	82.6667	117	13	96	82	2
T2	102	90	94	82	15	96	80	1
T3	107	66	79.6667	71	18	98	74	2
T4	102	62	75.3333	75	16	97	75	2
T5	106	70	82	90	16	97	72	2
T6	105	68	80.3333	82	18	98	75	3
T7	105	68	80.3333	79	18	98	79	3
T8	105	67	79.6667	78	17	98	78	4
T9	104	68	80	78	18	97	79	4
T10	103	70	81	77	18	96	81	4
			0
⑥0.05，60y，64kg			0
	NBP(mmHg)		MAP	HR（bpm）	R（bpm）	SPO2（%）	BIS	MOAA/S Value
Basic value	110	80	90	90	25	99	98	5
T1	111	61	77.6667	104	33	98	96	4
T2	99	60	73	100	21	99	90	4
T3	87	59	68.3333	95	15	97	83	4
T4	92	61	71.3333	96	20	97	81	4
T5	96	63	74	94	21	97	83	5
T6	95	63	73.6667	96	20	98	82	5
T7	95	63	73.6667	95	20	98	82	5
T8	95	63	73.6667	95	23	98	83	5
T9	96	63	74	94	25	98	85	5
T10	95	61	72.3333	93	30	98	84	5
⑦0.06,75y，58.5kg	NBP(mmHg)		MAP	HR（bpm）	R（bpm）	SPO2（%）	BIS	MOAA/S Value
Basic value	145	89	107.667	60	12	100	97	5
T1	113	69	83.6667	58	15	98	92	1
T2	119	71	87	54	11	99	78	1
T3	121	71	87.6667	55	18	100	72	1
T4	121	70	87	56	17	100	71	1
T5	122	53	76	74	15	98	71	1
T6	120	58	78.6667	70	16	97	71	2
T7	118	71	86.6667	56	16	97	86	3
T8	117	70	85.6667	58	15	98	85	3
T9	105	68	80.3333	54	15	98	86	3
T10	100	67	78	52	13	97	89	4
			0
⑧0.05,77y，69kg			0
	NBP(mmHg)		MAP	HR（bpm）	R（bpm）	SPO2（%）	BIS	MOAA/S Value
Basic value	132	78	96	68	19	100	98	5
T1	129	76	93.6667	83	18	99	94	5
T2	121	72	88.3333	81	21	98	92	5
T3	124	74	90.6667	82	18	97	90	5
T4	123	72	89	81	19	97	91	5
T5	125	75	91.6667	86	12	100	92	5
	124	75	91.3333	89	18	99	92	5
T7	126	78	94	90	20	99	92	5
	125	76	92.3333	85	15	98	95	5
	124	77	92.6667	83	17	99	96	5
T10	123	78	93	81	13	98	97	5
⑨0.06,60y，58kg
	NBP(mmHg)		MAP	HR（bpm）	R（bpm）	SPO2（%）	BIS	MOAA/S Value
Basic value	118	68	84.6667	65	16	100	97	5
T1	113	64	80.3333	75	12	97	83	4
T2	102	65	77.3333	74	15	99	80	2
T3	96	63	74	65	14	100	78	3
T4	96	62	73.3333	64	15	99	76	4
T5	97	63	74.3333	66	22	99	78	5
T6	98	65	76	66	22	99	78	5
T7	99	67	77.6667	66	21	98	80	5
T8	99	62	74.3333	65	20	99	82	5
T9	97	64	75	67	21	100	84	5
T10	100	62	74.6667	65	22	100	85	5
⑩0.05,76y，71kg
	NBP(mmHg)		MAP	HR（bpm）	R（bpm）	SPO2（%）	BIS	MOAA/S Value
Basic value	130	68	88.6667	78	18	98	97	5
T1	110	63	78.6667	84	17	97	98	5
T2	91	55	67	85	15	95	78	4
T3	85	53	63.6667	75	11	97	76	3
T4	86	55	65.3333	76	12	96	82	4
T5	81	51	61	78	15	97	86	5
T6	82	55	64	77	17	96	85	5
T7	83	52	62.3333	76	19	96	77	5
T8	85	53	63.6667	77	18	97	75	5
T9	86	56	66	76	18	96	82	5
T10	90	62	71.3333	76	18	96	82	5
11#0.06,69y，48kg
	NBP(mmHg)		MAP	HR（bpm）	R（bpm）	SPO2（%）	BIS	MOAA/S Value
Basic value	140	70	93.3333	82	15	95	97	5
T1	118	72	87.3333	82	16	92	74	3
T2	111	67	81.6667	82	29	95	80	2
T3	114	64	80.6667	75	18	92	83	3
T4	112	63	79.3333	72	18	94	80	4
T5	117	65	82.3333	75	15	93	87	5
T6	115	65	81.6667	74	16	93	89	5
T7	116	66	82.6667	72	16	93	96	5
T8	116	67	83.3333	73	15	93	89	5
T9	118	68	84.6667	73	15	92	92	5
T10	121	69	86.3333	72	13	92	95	5
12#0.05,69y，52kg
	NBP(mmHg)		MAP	HR（bpm）	R（bpm）	SPO2（%）	BIS	MOAA/S Value
Basic value	135	89	104.333	75	18	98	86	5
T1	107	69	81.6667	77	18	99	87	5
T2	95	68	77	71	17	98	82	5
T3	107	69	81.6667	77	18	99	87	5
T4	100	66	77.3333	76	17	99	86	5
T5	106	69	81.3333	66	21	98	83	5
T6	107	68	81	65	15	98	85	5
T7	110	75	86.6667	64	14	99	83	5
T8	108	72	84	63	17	99	84	5
T9	108	72	84	61	16	98	82	5
T10	106	73	84	62	12	98	85	5
13#0.06,70y，53kg
	NBP(mmHg)		MAP	HR（bpm）	R（bpm）	SPO2（%）	BIS	MOAA/S Value
Basic value	138	70	92.6667	80	17	100	97	5
T1	127	82	97	96	17	100	85	5
T2	114	57	76	95	21	100	94	5
T3	114	57	76	95	23	100	97	5
T4	113	56	75	95	22	100	96	5
T5	116	62	80	89	22	100	94	5
T6	117	63	81	88	22	100	94	5
T7	117	63	81	88	22	100	94	5
T8	118	63	81.3333	87	22	100	93	5
T9	118	62	80.6667	89	22	100	94	5
T10	120	63	82	88	22	100	92	5
14#0.07，66y，79kg
	NBP(mmHg)		MAP	HR（bpm）	R（bpm）	SPO2（%）	BIS	MOAA/S Value
Basic value	152	68	96	54	25	100	98	5
T1	120	57	78	57	13	100	90	5
T2	125	58	80.3333	55	21	100	75	2
T3	120	60	80	55	15	100	77	2
T4	124	64	84	55	17	100	76	2
T5	123	64	83.6667	58	17	100	82	3
T6	122	63	82.6667	57	16	95	81	4
T7	122	56	78	53	15	98	80	4
T8	124	62	82.6667	54	15	96	82	4
T9	125	62	83	56	16	96	85	4
T10	126	64	84.6667	53	14	96	86	4
15#0.06，66y，64kg
	NBP(mmHg)		MAP	HR（bpm）	R（bpm）	SPO2（%）	BIS	MOAA/S Value
Basic value	140	90	106.667	89	18	100	98	5
T1	100	68	78.6667	82	11	94	72	1
T2	106	69	81.3333	83	15	87	71	1
T3	106	66	79.3333	79	19	90	69	1
T4	102	65	77.3333	78	18	91	68	2
T5	105	60	75	74	20	91	75	2
T6	102	61	74.6667	75	22	93	75	3
T7	100	66	77.3333	78	24	94	79	3
T8	100	65	76.6667	76	25	93	79	4
T9	98	65	76	75	21	94	82	4
T10	100	60	73.3333	75	17	94	83	4
16#0.05，80y，70kg
	NBP(mmHg)		MAP	HR（bpm）	R（bpm）	SPO2（%）	BIS	MOAA/S Value
Basic value	130	74	92.6667	75	20	100	94	5
T1	116	64	81.3333	93	18	100	83	4
T2	102	56	71.3333	72	13	100	83	4
T3	100	61	74	98	20	99	81	4
T4	101	62	75	97	18	98	81	4
T5	114	63	80	93	18	98	78	4
T6	106	63	77.3333	95	17	98	75	4
T7	108	62	77.3333	96	18	92	78	4
T8	105	64	77.6667	94	18	92	79	4
T9	106	65	78.6667	95	18	84	78	4
T10	104	68	80	95	18	95	79	4
17#0.06,71y，48kg
	NBP(mmHg)		MAP	HR（bpm）	R（bpm）	SPO2（%）	BIS	MOAA/S Value
Basic value	130	80	96.6667	72	12	98	97	5
T1	114	76	88.6667	69	12	96	77	2
T2	122	79	93.3333	64	14	98	92	3
T3	116	80	92	79	21	97	91	3
T4	124	77	92.6667	75	14	98	82	4
T5	117	75	89	65	12	99	78	4
T6	115	75	88.3333	65	12	99	75	4
T7	110	75	86.6667	66	12	98	72	5
T8	112	78	89.3333	66	14	98	76	5
T9	115	75	88.3333	64	15	99	75	5
T10	116	78	90.6667	67	14	99	77	5
18#0.05,76y，58kg
	NBP(mmHg)		MAP	HR（bpm）	R（bpm）	SPO2（%）	BIS	MOAA/S Value
Basic value	110	55	73.3333	55	19	98	98	5
T1	119	70	86.3333	67	16	97	83	4
T2	108	72	84	69	17	96	81	4
T3	114	68	83.3333	74	16	97	81	4
T4	120	72	88	72	12	97	80	4
T5	115	67	83	67	12	96	81	5
T6	115	65	81.6667	65	12	96	79	4
T7	120	67	84.6667	62	12	96	75	4
T8	112	67	82	67	12	95	72	5
T9	106	65	78.6667	65	12	97	75	5
T10	107	64	78.3333	62	12	96	77	4
19#0.06,74,50kg
	NBP(mmHg)		MAP	HR（bpm）	R（bpm）	SPO2（%）	BIS	MOAA/S Value
Basic value	131	80	97	61	14	98	97	5
T1	120	75	90	79	18	99	98	5
T2	116	80	92	80	19	96	81	4
T3	110	75	86.6667	77	14	98	81	5
T4	112	74	86.6667	78	15	97	83	4
T5	114	76	88.6667	78	21	98	97	5
T6	108	75	86	78	18	98	85	5
T7	107	72	83.6667	76	16	98	82	5
T8	110	74	86	77	16	98	97	5
T9	111	75	87	70	17	99	92	5
T10	113	76	88.3333	69	15	99	93	5
20#0.07,68y，62kg
	NBP(mmHg)		MAP	HR（bpm）	R（bpm）	SPO2（%）	BIS	MOAA/S Value
Basic value	140	60	86.6667	71	16	99	97	5
T1	117	74	88.3333	78	15	99	90	2
T2	106	68	80.6667	81	18	91	85	2
T3	110	64	79.3333	85	21	98	80	3
T4	113	78	89.6667	79	23	96	75	4
T5	107	70	82.3333	78	12	97	88	4
T6	105	71	82.3333	78	12	98	89	4
T7	106	71	82.6667	75	11	97	92	5
T8	106	70	82	76	17	97	92	5
T9	108	72	84	75	18	98	92	5
T10	109	71	83.6667	76	20	98	95	5
21#0.06,66y，62kg
	NBP(mmHg)		MAP	HR（bpm）	R（bpm）	SPO2（%）	BIS	MOAA/S Value
Basic value	157	76	103	71	16	100	97	5
T1	130	75	93.3333	63	10	98	90	5
T2	128	78	94.6667	67	15	94	85	4
T3	118	69	85.3333	64	17	97	86	4
T4	127	76	93	62	20	100	92	5
T5	133	78	96.3333	59	22	98	92	5
T6	138	75	96	61	20	98	92	5
T7	141	76	97.6667	61	20	98	90	5
T8	135	76	95.6667	65	21	97	91	5
T9	130	78	95.3333	62	18	98	91	5
T10	129	78	95	56	17	99	91	5
22#0.07,72y，48kg
	NBP(mmHg)		MAP	HR（bpm）	R（bpm）	SPO2（%）	BIS	MOAA/S Value
Basic value	124	68	86.6667	79	19	99	94	5
T1	115	69	84.3333	83	29	99	85	5
T2	103	58	73	68	21	98	77	2
T3	96	61	72.6667	72	21	95	78	3
T4	102	61	74.6667	72	34	99	78	3
T5	105	65	78.3333	74	26	98	79	3
T6	102	63	76	71	25	98	79	3
T7	99	60	73	68	27	98	80	4
T8	101	62	75	68	24	97	89	5
T9	101	61	74.3333	65	23	98	89	5
T10	103	63	76.3333	67	23	98	90	5
23#0.06,69y，
	NBP(mmHg)		MAP	HR（bpm）	R（bpm）	SPO2（%）	BIS	MOAA/S Value
Basic value	146	85	105.333	117	14	98	97	5
T1	130	74	92.6667	109	13	98	92	4
T2	127	73	91	111	15	97	90	4
T3	128	71	90	108	16	96	91	4
T4	129	71	90.3333	104	16	97	90	4
T5	134	78	96.6667	107	17	98	89	4
T6	132	75	94	102	18	98	89	4
T7	126	75	92	105	20	98	91	4
T8	126	75	92	106	21	98	91	5
T9	135	78	97	107	22	98	90	5
T10	136	80	98.6667	109	22	98	91	5
24#0.07,78y，68kg
	NBP(mmHg)		MAP	HR（bpm）	R（bpm）	SPO2（%）	BIS	MOAA/S Value
Basic value	134	73	93.3333	64	12	98	98	5
T1	117	68	84.3333	71	19	98	92	4
T2	119	71	87	66	14	97	78	2
T3	114	68	83.3333	66	14	97	76	2
T4	130	71	90.6667	68	12	98	76	2
T5	119	66	83.6667	65	17	97	78	2
T6	117	67	83.6667	67	18	98	82	4
T7	118	69	85.3333	65	19	98	85	5
T8	116	68	84	65	18	98	84	5
T9	118	69	85.3333	68	17	98	87	5
T10	119	70	86.3333	68	20	99	86	5
25#0.06,71y，64kg
	NBP(mmHg)		MAP	HR（bpm）	R（bpm）	SPO2（%）	BIS	MOAA/S Value
Basic value	138	82	100.667	75	18	97	98	5
T1	125	81	95.6667	85	13	94	72	3
T2	124	84	97.3333	80	20	94	77	2
T3	114	78	90	77	20	94	77	2
T4	124	88	100	75	23	97	77	3
T5	123	85	97.6667	77	21	97	78	3
T6	121	75	90.3333	75	22	95	78	3
T7	118	75	89.3333	81	17	94	80	4
T8	117	74	88.3333	80	18	95	81	5
T9	121	78	92.3333	78	17	97	82	5
T10	120	79	92.6667	78	19	96	81	5
26#0.05,66y，67kg
	NBP(mmHg)		MAP	HR（bpm）	R（bpm）	SPO2（%）	BIS	MOAA/S Value
Basic value	171	90	117	99	14	98	97	5
T1	136	73	94	99	13	98	90	4
T2	122	71	88	92	15	97	91	4
T3	120	70	86.6667	92	18	95	90	4
T4	121	72	88.3333	109	19	98	92	5
T5	135	69	91	96	22	98	94	5
T6	125	68	87	87	20	98	95	5
T7	123	71	88.3333	88	19	97	95	5
T8	125	72	89.6667	85	15	96	96	5
T9	136	75	95.3333	87	16	97	96	5
T10	136	74	94.6667	86	13	98	97	5
27#0.06,66y,54kg
	NBP(mmHg)		MAP	HR（bpm）	R（bpm）	SPO2（%）	BIS	MOAA/S Value
Basic value	136	86	102.667	84	18	100	98	5
T1	126	75	92	96	15	99	90	4
T2	132	79	96.6667	94	15	100	89	4
T3	130	78	95.3333	92	16	100	88	4
T4	129	78	95	84	14	99	89	4
T5	131	81	97.6667	84	17	100	88	4
T6	130	81	97.3333	81	15	100	89	5
T7	132	80	97.3333	78	14	100	90	5
T8	131	82	98.3333	75	16	100	90	5
T9	131	82	98.3333	79	17	100	89	5
T10	132	84	100	79	15	100	91	5
28#0.07，97.5kg，62y
	NBP(mmHg)		MAP	HR（bpm）	R（bpm）	SPO2（%）	BIS	MOAA/S Value
Basic value	152	87	108.667	76	17	98	98	5
T1	136	82	100	74	15	98	88	3
T2	136	83	100.667	74	17	98	85	2
T3	139	86	103.667	75	15	96	84	2
T4	142	86	104.667	75	15	95	86	4
T5	150	85	106.667	76	16	95	88	4
T6	132	86	101.333	75	15	96	88	4
T7	130	81	97.3333	76	15	97	89	5
T8	135	87	103	76	15	95	90	5
T9	140	78	98.6667	76	18	96	91	5
T10	141	79	99.6667	76	19	95	92	5
29#0.06，57kg，63y
	NBP(mmHg)		MAP	HR（bpm）	R（bpm）	SPO2（%）	BIS	MOAA/S Value
Basic value	151	85	107	92	22	98	98	5
T1	129	77	94.3333	88	17	87	90	4
T2	115	73	87	86	30	97	91	4
T3	117	70	85.6667	81	31	95	88	3
T4	118	72	87.3333	81	20	96	90	4
T5	116	71	86	79	27	96	88	4
T6	118	72	87.3333	76	25	96	89	4
T7	122	74	90	75	25	97	92	5
T8	121	75	90.3333	77	24	95	94	5
T9	121	74	89.6667	78	25	96	85	5
T10	123	75	91	77	25	97	95	5
30#0.07，52kg，72y
	NBP(mmHg)		MAP	HR（bpm）	R（bpm）	SPO2（%）	BIS	MOAA/S Value
Basic value	121	82	95	111	20	96	97	5
T1	97	50	65.6667	104	11	98	90	4
T2	92	59	70	100	20	90	85	3
T3	94	50	64.6667	95	21	92	92	4
T4	93	59	70.3333	90	28	93	88	4
T5	90	59	69.3333	89	12	94	86	4
T6	96	62	73.3333	88	18	95	90	5
T7	97	65	75.6667	91	18	98	92	5
T8	98	59	72	91	17	97	95	5
T9	96	62	73.3333	90	18	98	94	5
T10	98	55	69.3333	95	18	98	95	5
