# Supplementary material for: Moderate sedation with single-dose remimazolam tosilate in elderly male patients undergoing transurethral resection of the prostate with spinal anesthesia: a prospective, single-arm, single-centre clinical trial
Source: BMC Anesthesiol. 2022 Aug 4;22:247. doi: 10.1186/s12871-022-01788-1 (PMC9351252; doi:10.1186/s12871-022-01788-1)
Supplement: Supplementary file 4 — Additional file 4. [file 12871_2022_1788_MOESM4_ESM.xls]

## Sheet: Sheet1
Group	SpO2 1	SpO2 2	SpO2 3	SpO2 4	SpO2 5	SpO2 6	SpO2 7	SpO2 8	SpO2 9	SpO2 10	SpO2 11
Intervention group	98	97	98	98	97	97	98	98	98	98	98
Intervention group	98	97	97	95	97	97	98	98	98	98	98
Intervention group	99	99	96	95	96	97	98	98	98	98	98
Intervention group	97	99	98	98	96	97	98	97	97	98	98
Intervention group	99	96	96	98	97	97	98	98	98	97	96
Intervention group	100	98	99	97	97	97	98	98	98	98	98
Intervention group	99	98	99	100	100	98	97	97	98	98	97
Intervention group	99	99	98	97	97	100	99	99	98	99	98
Intervention group	99	97	99	100	99	99	99	98	99	100	100
Intervention group	97	97	95	97	96	97	96	96	97	96	96
Intervention group	95	92	95	92	94	93	93	93	93	92	92
Intervention group	98	99	98	99	99	98	98	99	99	98	98
Intervention group	100	100	100	100	100	100	100	100	100	100	100
Intervention group	100	100	100	100	100	100	95	98	96	96	96
Intervention group	99	94	87	90	91	91	93	94	93	94	94
Intervention group	100	100	100	99	98	98	98	92	92	94	95
Intervention group	96	96	98	97	98	99	99	98	98	99	99
Intervention group	98	97	96	97	97	96	96	96	95	97	96
Intervention group	99	99	96	98	97	98	98	98	98	99	99
Intervention group	98	99	91	98	96	97	98	97	97	98	98
Intervention group	100	98	94	97	100	98	98	98	97	98	99
Intervention group	98	99	98	95	99	98	98	98	97	98	98
Intervention group	98	98	97	96	97	98	98	98	98	98	98
Intervention group	98	98	97	97	98	97	98	98	98	98	99
Intervention group	97	94	94	94	97	97	95	94	95	97	96
Intervention group	99	98	97	95	98	98	98	97	96	97	98
Intervention group	100	99	100	100	99	100	100	100	100	100	100
Intervention group	97	98	98	96	95	95	96	97	95	96	95
Intervention group	97	87	97	95	96	96	96	97	95	96	97
Intervention group	98	98	90	92	93	94	95	98	97	98	98
